# Supplementary material for: Circuit- and laminar-specific regulation of medial prefrontal neurons by chronic stress
Source: Cell Biosci. 2023 May 18;13:90. doi: 10.1186/s13578-023-01050-2 (PMC10197342; doi:10.1186/s13578-023-01050-2)
Supplement: Supplementary file 2 — Additional file 2: Statistical detail informationfor figures. [file 13578_2023_1050_MOESM2_ESM.xlsx]

## Sheet: Sheet1
Figure 2	Sample size (figure order)	statistical test	Treatment effect		Significance
C	Control mice: n = 13, CRS mice, n = 14	Two-tailed unpaired t test	t=3.822, df=25	P=0.0008	P<0.001
D	Control mice: n = 13, CRS mice, n = 14	Two-tailed unpaired t test	t=2.579, df=25	P=0.0162	P<0.05
F	Control mice: n = 14, CRS mice, n = 15	Two-tailed unpaired t test	t=3.259, df=27	P=0.003	P<0.01
G	Control mice: n = 14, CRS mice, n = 16	Two-tailed unpaired t test	t=0.5838, df=27	P=0.5642	n.s.
Figure 3
E	n=12, 14, 15, 13	Two-way ANOVA measures	F(1,50) = 1.276	p = 0.264	n.s.
F	Sample size as same in E	Two-way ANOVA measures	F(1,50) = 5.486	p = 0.0232	P<0.05
			Bonferroni post-hoc test	p = 0.002	P<0.01
H	Sample size as same in E	Two-way ANOVA measures	F(1,50) = 0.3666	p = 0.5476	n.s.
I	Sample size as same in E	Two-way ANOVA measures	F(1,50) = 0.1875	p = 0.6669	n.s.
J	Sample size as same in E	Two-way ANOVA measures	F(1,50) = 0.069	P = 0.7938.	n.s.
K	Sample size as same in E	Two-way ANOVA measures	F(1,50) = 0.7475	p = 0.3914	n.s.
M	n=13, 15, 13, 13	Two-way ANOVA measures	F(1,50) = 0.0031	p = 0.9556	n.s.
N	Sample size as same in M	Two-way ANOVA measures	F(1,50) = 1.907	p = 0.1735	n.s.
P	Sample size as same in M	Two-way ANOVA measures	F(1,50) = 13.28	p = 0.0006	P<0.001
			Bonferroni post-hoc test	p = 0.0003	P<0.001
Q	Sample size as same in M	Two-way ANOVA measures	F(1,50) = 10.88	p = 0.0018	P<0.01
			Bonferroni post-hoc test	p = 0.0004	P<0.001
R	Sample size as same in M	Two-way ANOVA measures	F(1,50) = 6.672	p = 0.0128	P<0.05
			Bonferroni post-hoc test	p = 0.009	P<0.01
S	Sample size as same in M	Two-way ANOVA measures	F(1,50) = 1.828	p = 0.05	P<0.05
			Bonferroni post-hoc test	p = 0.047	P<0.05
Figure 4
E	n=13, 15, 14, 14	Two-way ANOVA measures	F(1,52) = 0.0681	p = 0.795	n.s.
F	Sample size as same in E	Two-way ANOVA measures	F(1,52) = 3.556	p = 0.0649	n.s.
H	n=10, 17, 10, 10	Two-way ANOVA measures	F(1,43) = 0.7462	p = 0.3925	n.s.
I	Sample size as same in H	Two-way ANOVA measures	F(1,43) = 0.0068	p = 0.9343	n.s.
K	Sample size as same in E	Two-way ANOVA measures	F(1,52) = 0.6438	p = 0.426	n.s.
L	Sample size as same in E	Two-way ANOVA measures	F(1,52) = 0.0007	p = 0.9787	n.s.
N	Sample size as same in H	Two-way ANOVA measures	F(1,43) = 1.295	p = 0.2614	n.s.
O	Sample size as same in H	Two-way ANOVA measures	F(1,43) = 0.3497	p = 0.5574	n.s.
P	Sample size as same in E	Two-way ANOVA measures	F(1,52) = 0.1734	p = 0.6788	n.s.
Q	Sample size as same in E	Two-way ANOVA measures	F(1,52) = 4.156	p = 0.0466	P<0.05
			Bonferroni post-hoc test	p = 0.1921	n.s.
R	Sample size as same in H	Two-way ANOVA measures	F(1,43) = 0.045	p = 0.833	n.s.
S	Sample size as same in H	Two-way ANOVA measures	F(1,43) = 1.227	p = 0.2742	n.s.
Figure 5
C	n=11, 22, 16, 18	Two-way ANOVA measures	F(12,252) = 1.48	p = 0.1318	n.s.
D	Sample size as same in C	Two-way ANOVA measures	F(1,63) = 0.1748	p = 0.6773	n.s.
E	Sample size as same in C	Two-way ANOVA measures	F(1,63) = 0.2549	p = 0.6154	n.s.
F	Sample size as same in C	Two-way ANOVA measures	F(1,63) = 0.1305	p = 0.7191	n.s.
G	Sample size as same in C	Two-way ANOVA measures	F(1,63) = 2.631	p = 0.1098	n.s.
I	n=11, 22, 19, 19	Two-way ANOVA measures	F(1,67) = 2.576	p = 0.1132	n.s.
K	n=11, 22, 19, 19	Two-way ANOVA measures	F(1,67) = 1.772	p = 0.1877	n.s.
N	n=16, 14, 12, 20		F(4,104) = 2.619	p = 0.0392	P<0.05
			Bonferroni post-hoc test	P=0.014 P=0.004, P=0.0196	P<0.05 P<0.01
O	Sample size as same in N	Two-way ANOVA measures	F(1,58) = 0.048	p = 0.8261	n.s.
P	Sample size as same in N	Two-way ANOVA measures	F(1,58) = 1.134	p = 0.2914	n.s.
Q	Sample size as same in N	Two-way ANOVA measures	F(1,58) = 1.07	p = 0.3053	n.s.
R	Sample size as same in N	Two-way ANOVA measures	F(1,58) = 9.031	p = 0.0039	P<0.01
			Bonferroni post-hoc test	p = 0.0262	P<0.05
T	n=16, 14, 12, 20	Two-way ANOVA measures	F(1,58) = 6.602	p = 0.0128	P<0.05
			Bonferroni post-hoc test	p = 0.009	P<0.01
V	n=16, 14, 12, 20		F(1,58) = 3.872	p = 0.05
			Bonferroni post-hoc test	p = 0.036	P<0.05
Figure 6
C	n=18, 22, 21, 27	Two-way ANOVA measures	F(4,184) = 1.818	p = 0.1272	n.s.
D	Sample size as same in C	Two-way ANOVA measures	F(1,84) = 0.1918	p = 0.6625	n.s.
E	Sample size as same in C	Two-way ANOVA measures	F(1,84) = 0.1944	p = 0.6604	n.s.
F	Sample size as same in C	Two-way ANOVA measures	F(1,84) = 1.15	p = 0.2867	n.s.
G	Sample size as same in C	Two-way ANOVA measures	F(1,84) = 0.3319	p = 0.5661	n.s.
I	n=18, 24, 21, 28	Two-way ANOVA measures	F(1,87) = 0.0127	p = 0.9105	n.s.
K	n=18, 18, 21, 28	Two-way ANOVA measures	F(1,81) = 1.952	p = 0.1662	n.s.
N	n=10, 11, 13, 19	Two-way ANOVA measures	F(12,245) = 0.3276	p = 0.9838	n.s.
O	Sample size as same in N	Two-way ANOVA measures	F(1,49) = 0.044	p = 0.8345	n.s.
P	Sample size as same in N	Two-way ANOVA measures	F(1,49) = 0.2315	p = 0.6325	n.s.
Q	Sample size as same in N	Two-way ANOVA measures	F(1,49) = 3.05	p = 0.087	n.s.
R	Sample size as same in N	Two-way ANOVA measures	F(1,49) = 0.2986	p = 0.9957	n.s.
T	n=10, 11, 13, 19	Two-way ANOVA measures	F(1,49) = 9.276	p = 0.0037	P<0.01
			Bonferroni post-hoc test	p = 0.5842	n.s.
V	n=10, 11, 13, 19	Two-way ANOVA measures	F(1,49) = 2.298	p = 0.136	n.s.
Supplementary Figure 1
C	Control mice: n = 9, CRS mice, n = 9	Two-way ANOVA measures	t=2.604, df=16	p=0.0192	P<0.05
D	Sample size as same in C	Two-way ANOVA measures	t=3.036, df=16	p=0.0076	P<0.01
F	Control mice: n = 9, CRS mice, n = 9	Two-way ANOVA measures	t=2.161, df=16	p=0.0462	P<0.05
G	Sample size as same in F	Two-way ANOVA measures	t=0.5585, df=16	p=0.5842	n.s.
Supplementary Figure 2
B	n=14, 11, 16, 18	Two-way ANOVA measures	F(1,55) = 0.0032	p = 0.9548	n.s.
C	Sample size as same in B	Two-way ANOVA measures	F(1,55) = 1.865	p = 0.1776	n.s.
E	n=14, 13, 15, 10	Two-way ANOVA measures	F(1,48) = 2.437	p = 0.1251	n.s.
F	Sample size as same in E	Two-way ANOVA measures	F(1,48) = 0.1695	p = 0.6824	n.s.
H	Sample size as same in B	Two-way ANOVA measures	F(1,55) = 1.815	p = 0.1834	n.s.
I	Sample size as same in B	Two-way ANOVA measures	F(1,55) = 0.6746	p = 0.415	n.s.
K	Sample size as same in E	Two-way ANOVA measures	F(1,48) = 11.3	p = 0.0015	P<0.01
			Bonferroni post-hoc test	P<0.01	P<0.01
L	Sample size as same in E	Two-way ANOVA measures	F(1,48) = 8.283	p = 0.006
			Bonferroni post-hoc test	P=0.0003	P<0.01
M	Sample size as same in B	Two-way ANOVA measures	F(1,55) = 0.1542	p = 0.6961
N	Sample size as same in B	Two-way ANOVA measures	F(1,55) = 0.0453	p = 0.8321
O	Sample size as same in E	Two-way ANOVA measures	F(1,48) = 4.928	p = 0.0312	P<0.05
			Bonferroni post-hoc test	p = 0.0011	P<0.01
P	Sample size as same in E	Two-way ANOVA measures	F(1,48) = 3.668	p = 0.0614	n.s.
Supplementary Figure 3
B	n=15, 17, 13, 12	Two-way ANOVA measures	F(1,53) = 0.1309	p = 0.719	n.s.
C	Sample size as same in B	Two-way ANOVA measures	F(1,53) = 0.0829	p = 0.7744	n.s.
E	n=15, 16, 17, 14	Two-way ANOVA measures	F(1,58) = 0.4539	p = 0.5032	n.s.
F	Sample size as same in E	Two-way ANOVA measures	F(1,58) = 0.8517	p = 0.3599	n.s.
H	Sample size as same in B	Two-way ANOVA measures	F(1,53) = 0.1914	p = 0.6635	n.s.
I	Sample size as same in B	Two-way ANOVA measures	F(1,53) = 0.2.406	p = 0.1268	n.s.
K	Sample size as same in E	Two-way ANOVA measures	F(1,58) = 1.415	p = 0.2391	n.s.
L	Sample size as same in E	Two-way ANOVA measures	F(1,58) = 1.103	p = 0.2981	n.s.
M	Sample size as same in B	Two-way ANOVA measures	F(1,53) = 0.1173	p = 0.7334	n.s.
N	Sample size as same in B	Two-way ANOVA measures	F(1,53) = 3.416	p = 0.0702	n.s.
O	Sample size as same in E	Two-way ANOVA measures	F(1,58) = 0.0242	p = 0.8768	n.s.
P	Sample size as same in E	Two-way ANOVA measures	F(1,58 = 0.0132	p = 0.9086	n.s.
